# Supplementary material for: Polyallylamine Binds to Aβ Amyloid and Inhibits Antibody Recognition
Source: Int J Mol Sci. 2024 Mar 7;25(6):3112. doi: 10.3390/ijms25063112 (PMC10970444; doi:10.3390/ijms25063112)
Supplement: Supplementary file 1 [file ijms-25-03112-s001.zip]

Archive with 1 entries (1 files):
- ijms-2822594-supplementary.pdf
